# Supplementary material for: Identification of Novel phoP-phoQ Regulated Genes that Contribute to Polymyxin B Tolerance in Pseudomonas aeruginosa
Source: Microorganisms. 2021 Feb 9;9(2):344. doi: 10.3390/microorganisms9020344 (PMC7916210; doi:10.3390/microorganisms9020344)
Supplement: Supplementary file 1 [file microorganisms-09-00344-s001.zip]

Archive with 7 entries (6 files):
- Supplementary materials/
- Supplementary materials/Fig S1-S2.docx
- Supplementary materials/Table S1- Potential PhoP binding sites identified by ChIP-Seq.xlsx
- Supplementary materials/Table S2 - Bacterial strains and plasmids.docx
- Supplementary materials/Table S3 - primers.docx
- Supplementary materials/Table S4 - Bacterial susceptibilities to polymyxin B in CA-MHB.docx
- Supplementary materials/~$ble S2 - Bacterial strains and plasmids.docx
