# Supplementary material for: Identification of Novel phoP-phoQ Regulated Genes that Contribute to Polymyxin B Tolerance in Pseudomonas aeruginosa
Source: Microorganisms. 2021 Feb 9;9(2):344. doi: 10.3390/microorganisms9020344 (PMC7916210; doi:10.3390/microorganisms9020344)
Supplement: Supplementary file 1 [file microorganisms-09-00344-s001.zip › Supplementary materials/Table S1- Potential PhoP binding sites identified by ChIP-Seq.xlsx]

## Sheet: Table S1. In_P4110_vs_IP_P4110.
Table S1 Potential PhoP binding sites identified by ChIP-Seq
description	start	end	fragment length	summit within the fragment	tags	pvalue	fold_enrichment	qvalue	GeneFeature	NearestTSS
peak_1	3388	5389	2002	1768	15884	7.6669e-21	1.58826	1.68943e-18	gyrB:CDS	gyrB:NC_008463.1:4275-6695:+:-882
peak_2	6189	6586	398	181	4314	2.26741e-10	1.37945	2.28187e-08	gyrB:CDS	PA14_RS00025:NC_008463.1:7018-7791:-:1423
peak_3	15370	15707	338	110	3965	1.77476e-15	1.47469	2.80518e-13	intergenic	PA14_RS00065:NC_008463.1:15621-16274:+:142
peak_4	16168	16499	332	175	3648	2.61746e-11	1.39237	2.89694e-09	PA14_RS00070:CDS	PA14_RS00070:NC_008463.1:16336-16608:-:267
peak_5	53724	54879	1156	128	8981	7.20527e-08	1.31211	5.33286e-06	intergenic	PA14_RS00215:NC_008463.1:54084-54305:-:455
peak_6	129407	129842	436	275	4552	1.81389e-07	1.29647	1.26698e-05	PA14_RS00555:CDS	PA14_RS00555:NC_008463.1:129498-129707:-:27
peak_7	140293	140534	242	201	3196	2.49603e-06	1.26766	0.000145281	PA14_RS00625:CDS	PA14_RS00620:NC_008463.1:139831-140241:+:-664
peak_8	226015	226263	249	138	3202	1.04071e-06	1.2726	6.45431e-05	intergenic	PA14_RS01015:NC_008463.1:226263-226475:-:324
peak_9	278344	278639	296	136	2874	1.04434e-06	1.29291	6.47649e-05	intergenic	PA14_RS01270:NC_008463.1:278510-279133:+:31
peak_10	279495	279905	411	272	3738	2.48302e-06	1.28259	0.000144564	PA14_RS01280:CDS	PA14_RS01275:NC_008463.1:279133-279531:+:-635
peak_11	290097	291476	1380	629	9685	1.64691e-08	1.35494	1.33543e-06	intergenic	PA14_RS01315:NC_008463.1:290799-291044:-:320
peak_12	292881	293548	668	607	5501	9.03046e-06	1.27028	0.000476705	PA14_RS01325:CDS	PA14_RS01325:NC_008463.1:293274-293936:+:-215
peak_13	293897	294331	435	271	3997	2.36772e-06	1.28707	0.000138344	PA14_RS01330:CDS	PA14_RS01330:NC_008463.1:293933-297238:+:-236
peak_14	296029	296631	603	461	4725	9.61435e-10	1.3907	9.04316e-08	PA14_RS01330:CDS	PA14_RS01335:NC_008463.1:297222-298367:+:733
peak_15	297639	299613	1975	1275	14761	1.57703e-25	1.66032	4.06565e-23	PA14_RS01345:CDS	PA14_RS01345:NC_008463.1:298567-299717:+:-348
peak_16	301267	302294	1028	579	7332	1.32813e-07	1.3345	9.45562e-06	PA14_RS01355:CDS	PA14_RS29985:NC_008463.1:301886-302686:-:842
peak_17	302757	303565	809	551	6291	1.61142e-06	1.29961	9.73352e-05	PA14_RS01360:CDS	PA14_RS01360:NC_008463.1:302683-303804:-:498
peak_18	305856	306117	262	86	2541	1.25236e-05	1.26621	0.000639087	intergenic	PA14_RS01370:NC_008463.1:304673-305701:-:-241
peak_19	310032	310316	285	222	3023	0.000262265	1.21444	0.00995589	PA14_RS01395:CDS	PA14_RS01395:NC_008463.1:310088-311728:+:-167
peak_20	348300	348978	679	147	6036	3.59071e-16	1.50364	5.93212e-14	PA14_RS01580:CDS	PA14_RS01580:NC_008463.1:347204-348580:-:135
peak_21	368487	368820	334	163	3705	8.32779e-20	1.57057	1.73728e-17	intergenic	PA14_RS01675:NC_008463.1:367838-368608:-:-42
peak_22	372196	372434	239	105	2763	1.52795e-09	1.36421	1.40974e-07	intergenic	PA14_RS01695:NC_008463.1:372315-372980:+:15
peak_23	435046	435428	383	180	4581	5.06839e-18	1.51758	9.56379e-16	PA14_RS01995:CDS	PA14_RS02000:NC_008463.1:435419-436273:+:194
peak_24	457293	457524	232	80	3260	1.54213e-15	1.47022	2.44146e-13	PA14_RS02125:CDS	PA14_RS02125:NC_008463.1:456745-457929:+:-629
peak_25	464631	464878	248	90	2830	1.2483e-07	1.30896	8.99477e-06	PA14_RS02165:CDS	PA14_RS02170:NC_008463.1:464831-465196:+:111
peak_26	510927	511256	330	168	3243	1.28472e-43	1.89526	4.8444e-41	PA14_RS30025:CDS	hydA:NC_008463.1:509567-511006:-:-89
peak_27	527742	528292	551	422	5007	9.04399e-07	1.28009	5.68984e-05	PA14_RS02400:CDS	PA14_RS02400:NC_008463.1:528054-528263:+:-111
peak_28	530157	530440	284	60	3651	2.69743e-06	1.26048	0.000156444	PA14_RS02410:CDS	PA14_RS02410:NC_008463.1:529041-530474:-:259
peak_29	556925	557439	515	430	4761	1.27991e-05	1.25434	0.000652244	intergenic	PA14_RS02540:NC_008463.1:557442-557885:+:88
peak_30	564475	564890	416	326	4352	2.49557e-07	1.30091	1.70848e-05	PA14_RS02585:CDS	PA14_RS02585:NC_008463.1:564699-565457:+:-103
peak_31	576201	576452	252	131	2953	2.38886e-06	1.27109	0.000139316	PA14_RS02645:CDS	PA14_RS02650:NC_008463.1:576906-578702:+:575
peak_32	588173	588468	296	101	3478	7.98601e-07	1.27583	5.05022e-05	PA14_RS02705:CDS	PA14_RS02705:NC_008463.1:588006-588320:-:48
peak_33	589945	590278	334	99	3721	3.78234e-09	1.33359	3.31535e-07	PA14_RS02710:CDS	PA14_RS02710:NC_008463.1:588371-590077:-:35
peak_34	595423	595996	574	326	6354	6.27379e-22	1.57492	1.45084e-19	PA14_RS02745:CDS	PA14_RS02745:NC_008463.1:595676-595870:-:123
peak_35	596666	596992	327	154	3467	4.02244e-10	1.36516	3.96543e-08	intergenic	PA14_RS02750:NC_008463.1:595954-596637:-:-183
peak_36	638052	638602	551	399	4749	9.46041e-07	1.30274	5.94183e-05	PA14_RS02985:CDS	PA14_RS30065:NC_008463.1:638115-638312:-:-139
peak_37	639806	640132	327	170	2834	8.34795e-18	1.56632	1.55478e-15	intergenic	PA14_RS02990:NC_008463.1:638737-639858:-:-118
peak_38	693626	693918	293	143	2735	1.98944e-05	1.25795	0.000973935	PA14_RS03235:CDS	PA14_RS03235:NC_008463.1:693583-694041:+:-187
peak_39	694966	695220	255	84	2852	2.23275e-08	1.3484	1.77713e-06	PA14_RS03240:CDS	PA14_RS03245:NC_008463.1:695257-695760:+:208
peak_40	702972	703297	326	221	3211	2.86378e-09	1.36305	2.55258e-07	PA14_RS03300:CDS	PA14_RS03300:NC_008463.1:703110-703364:+:-84
peak_41	704051	704289	239	79	2648	1.60476e-05	1.25515	0.00080142	PA14_RS03305:CDS	PA14_RS03305:NC_008463.1:703411-705246:+:-720
peak_42	707280	707560	281	274	2873	0.000312018	1.21076	0.0115955	PA14_RS03325:CDS	PA14_RS03330:NC_008463.1:707772-711431:+:219
peak_43	711189	712597	1409	342	10273	5.4747e-22	1.63854	1.26803e-19	intergenic	PA14_RS03335:NC_008463.1:712461-713513:+:931
peak_44	713662	714335	674	613	5204	0.000148105	1.22405	0.00596211	intergenic	PA14_RS03350:NC_008463.1:714461-715066:+:187
peak_45	718447	718840	394	279	3433	2.56372e-05	1.25363	0.00122591	PA14_RS03375:CDS	PA14_RS03375:NC_008463.1:718670-719464:+:-57
peak_46	729740	730171	432	413	4161	0.000127315	1.22274	0.00522709	PA14_RS03440:CDS	PA14_RS03435:NC_008463.1:728625-729716:-:-437
peak_47	730958	731460	503	213	4308	1.70589e-07	1.33021	1.20509e-05	intergenic	PA14_RS03440:NC_008463.1:729719-731062:-:-109
peak_48	732594	737949	5356	2816	43714	1.03868e-93	2.55083	2.47469e-90	intergenic	PA14_RS03465:NC_008463.1:735086-737997:+:-325
peak_49	740717	742692	1976	1001	13865	2.51246e-30	1.75009	7.16242e-28	tuf:CDS	tuf:NC_008463.1:741311-742504:+:-408
peak_50	743230	743468	239	168	2329	1.70942e-07	1.33724	1.20754e-05	PA14_RS03520:CDS	rplK:NC_008463.1:743709-744140:+:312
peak_51	743727	744015	289	89	2967	1.17986e-06	1.30721	7.28031e-05	rplK:CDS	rplK:NC_008463.1:743709-744140:+:-108
peak_52	745950	746214	265	120	2455	1.25922e-07	1.34127	9.07152e-06	intergenic	rpoB:NC_008463.1:746203-750276:+:134
peak_53	748679	749418	740	418	5943	3.54315e-20	1.62201	7.55249e-18	rpoB:CDS	rpoC:NC_008463.1:750342-754541:+:1246
peak_54	749937	750215	279	34	2604	0.000112543	1.23723	0.00465994	rpoB:CDS	rpoC:NC_008463.1:750342-754541:+:372
peak_55	753822	754939	1118	634	8007	1.07602e-08	1.3709	8.90882e-07	rpoC:CDS	PA14_RS03555:NC_008463.1:754693-755064:+:238
peak_56	757369	757672	304	139	2774	9.24847e-08	1.3453	6.78969e-06	fusA:CDS	tuf:NC_008463.1:757816-759009:+:309
peak_57	758023	758481	459	205	4576	8.85462e-39	1.87793	2.98147e-36	tuf:CDS	tuf:NC_008463.1:757816-759009:+:-413
peak_58	758749	760114	1366	718	9492	7.20925e-13	1.47822	9.2683e-11	PA14_RS03575:CDS	PA14_RS03580:NC_008463.1:759559-760194:+:93
peak_59	760373	761072	700	127	5797	1.2161e-18	1.56103	2.38451e-16	PA14_RS03585:CDS	PA14_RS03585:NC_008463.1:760208-760810:+:-293
peak_60	763546	763894	349	244	3094	7.20925e-13	1.47822	9.2683e-11	PA14_RS03620:CDS	PA14_RS03620:NC_008463.1:763700-763891:+:-91
peak_61	765497	766111	615	216	4853	1.60092e-12	1.47016	1.99848e-10	PA14_RS03645:CDS	rpsH:NC_008463.1:765947-766339:+:235
peak_62	766642	768114	1473	1143	10693	1.33521e-15	1.53739	2.1167e-13	PA14_RS03670:CDS	PA14_RS03670:NC_008463.1:767752-767928:+:-34
peak_63	769654	770134	481	335	3687	3.09507e-06	1.29696	0.000178493	PA14_RS03690:CDS	PA14_RS03690:NC_008463.1:769971-770327:+:-19
peak_64	771683	772014	332	196	3043	2.43461e-11	1.43498	2.69824e-09	PA14_RS03705:CDS	PA14_RS03705:NC_008463.1:771395-772396:+:-485
peak_65	772669	773177	509	199	4513	1.4241e-14	1.50475	2.09971e-12	intergenic	PA14_RS03715:NC_008463.1:773110-774558:+:243
peak_66	812174	812717	544	430	4497	1.03015e-05	1.25382	0.000535106	PA14_RS03840:CDS	PA14_RS03840:NC_008463.1:812129-812617:-:15
peak_67	813198	813694	497	221	3960	2.96203e-12	1.41927	3.59526e-10	intergenic	PA14_RS03845:NC_008463.1:812647-813135:-:-284
peak_68	851289	852021	733	6	6106	0.000506104	1.18824	0.0178012	PA14_RS03995:CDS	PA14_RS03995:NC_008463.1:849992-851380:-:87
peak_69	895115	895381	267	134	2905	2.77543e-06	1.276	0.000160798	PA14_RS04195:CDS	PA14_RS04195:NC_008463.1:895080-895379:-:132
peak_70	897966	898515	550	190	4541	4.15059e-10	1.37564	4.08884e-08	intergenic	PA14_RS04205:NC_008463.1:897613-897912:-:-244
peak_71	913431	913955	525	374	5288	7.98068e-05	1.22629	0.00343938	PA14_RS04270:CDS	PA14_RS04270:NC_008463.1:912528-913832:-:29
peak_72	956341	956825	485	405	4026	2.9838e-07	1.31384	2.0318e-05	intergenic	PA14_RS04460:NC_008463.1:956812-957381:+:67
peak_73	957812	958145	334	26	2729	3.09885e-07	1.31328	2.10795e-05	PA14_RS04465:CDS	PA14_RS04465:NC_008463.1:957412-958158:+:-427
peak_74	959882	960382	501	124	5012	1.04186e-07	1.30637	7.54901e-06	PA14_RS04470:CDS	PA14_RS04475:NC_008463.1:961011-961751:+:1006
peak_75	966713	967153	441	313	3896	1.92291e-10	1.39078	1.96286e-08	PA14_RS04490:CDS	PA14_RS04490:NC_008463.1:966785-967429:+:-242
peak_76	981308	982080	773	614	7174	2.47355e-15	1.48503	3.85745e-13	intergenic	PA14_RS04560:NC_008463.1:981171-981869:-:-53
peak_77	1026763	1027088	326	185	3361	1.05743e-07	1.32507	7.65791e-06	mpl:CDS	mpl:NC_008463.1:1026406-1027761:+:-543
peak_78	1035257	1036030	774	491	8269	0	4.17008	0	intergenic	PA14_RS04845:NC_008463.1:1035752-1036609:+:5
peak_79	1134985	1135318	334	119	3280	3.24923e-16	1.52326	5.41801e-14	intergenic	PA14_RS05295:NC_008463.1:1132653-1135031:-:-73
peak_80	1170404	1170641	238	110	3199	2.12041e-06	1.26962	0.000125519	PA14_RS05475:CDS	PA14_RS05470:NC_008463.1:1169455-1170390:-:-124
peak_81	1194068	1194709	642	129	4717	2.31393e-07	1.33321	1.60376e-05	PA14_RS05585:CDS	PA14_RS05585:NC_008463.1:1193203-1194776:-:581
peak_82	1195403	1196355	953	614	7079	1.59437e-22	1.67155	3.78477e-20	intergenic	PA14_RS05595:NC_008463.1:1196245-1197924:+:229
peak_83	1197528	1198498	971	346	6928	8.05434e-31	1.8085	2.319e-28	PA14_RS05595:CDS	PA14_RS30135:NC_008463.1:1197924-1198262:+:51
peak_84	1229446	1230458	1013	762	7358	4.37734e-11	1.42192	4.76552e-09	intergenic	PA14_RS05760:NC_008463.1:1229235-1229642:+:-974
peak_85	1230788	1231239	452	245	3877	1.90796e-15	1.5177	3.01314e-13	intergenic	PA14_RS05765:NC_008463.1:1231198-1231584:+:166
peak_86	1249915	1250161	247	96	2693	9.41651e-07	1.3086	5.91534e-05	secF:CDS	PA14_RS05850:NC_008463.1:1250522-1251070:+:512
peak_87	1276255	1276540	286	169	2973	7.91863e-17	1.53786	1.37775e-14	PA14_RS05990:CDS	PA14_RS05995:NC_008463.1:1276607-1278778:+:184
peak_88	1318697	1319039	343	267	2992	1.17896e-05	1.27682	0.000608625	PA14_RS06230:CDS	PA14_RS06235:NC_008463.1:1320188-1321234:+:1225
peak_89	1362558	1362867	310	134	2899	4.62583e-19	1.59117	9.28881e-17	PA14_RS06410:CDS	PA14_RS06410:NC_008463.1:1362646-1362996:+:-47
peak_90	1373074	1373306	233	96	2340	2.96784e-05	1.25909	0.0014078	PA14_RS06460:CDS	PA14_RS30165:NC_008463.1:1372875-1373135:-:-35
peak_91	1373735	1374087	353	335	3183	1.48744e-05	1.26934	0.000752471	PA14_RS06460:CDS	PA14_RS06460:NC_008463.1:1373065-1374294:-:226
peak_92	1375924	1376186	263	109	2726	1.71822e-13	1.48292	2.31809e-11	PA14_RS06475:CDS	PA14_RS06475:NC_008463.1:1375985-1376626:+:-49
peak_93	1390583	1391143	561	248	4751	1.25311e-10	1.41019	1.30032e-08	PA14_RS06515:CDS	PA14_RS06515:NC_008463.1:1390481-1390831:+:-351
peak_94	1418571	1419416	846	759	6760	1.61495e-05	1.25464	0.000806176	PA14_RS06640:CDS	PA14_RS06640:NC_008463.1:1418687-1419982:+:-644
peak_95	1455022	1455277	256	215	2654	3.37101e-07	1.30902	2.26376e-05	PA14_RS06815:CDS	PA14_RS06815:NC_008463.1:1454959-1455252:-:17
peak_96	1473079	1473333	255	81	2448	3.5173e-12	1.46211	4.25794e-10	PA14_RS06890:CDS	PA14_RS06890:NC_008463.1:1472999-1473505:+:-162
peak_97	1474324	1474742	419	223	3402	1.06243e-10	1.42585	1.11648e-08	PA14_RS06895:CDS	fabZ:NC_008463.1:1474612-1475052:+:66
peak_98	1494321	1494568	248	198	2577	8.59508e-06	1.27826	0.000454904	fghA:CDS	fghA:NC_008463.1:1494189-1495040:+:-331
peak_99	1498583	1499124	542	325	4329	2.18353e-08	1.36017	1.73884e-06	PA14_RS07010:CDS	PA14_RS07015:NC_008463.1:1499097-1500101:+:190
peak_100	1506958	1507262	305	188	3020	4.55072e-10	1.39582	4.43037e-08	PA14_RS07050:CDS	PA14_RS07045:NC_008463.1:1506451-1506912:+:-696
peak_101	1544821	1545064	244	33	2826	1.4203e-05	1.25842	0.000720046	PA14_RS07220:CDS	PA14_RS07220:NC_008463.1:1544365-1545204:-:352
peak_102	1578097	1578626	530	264	7149	0	6.85938	0	intergenic	PA14_RS07375:NC_008463.1:1577121-1578269:-:-92
peak_103	1595264	1595743	480	248	3630	3.79367e-17	1.5615	6.70378e-15	intergenic	PA14_RS07435:NC_008463.1:1593998-1595308:-:-204
peak_104	1607337	1607810	474	16	4163	3.84866e-05	1.24703	0.00178164	intergenic	bfr:NC_008463.1:1607376-1607852:-:501
peak_105	1613400	1613702	303	162	2848	3.9533e-17	1.56481	6.98297e-15	intergenic	gloA:NC_008463.1:1613566-1613952:-:392
peak_106	1620151	1620572	422	258	3497	4.82636e-07	1.32184	3.17278e-05	intergenic	PA14_RS07535:NC_008463.1:1620687-1620881:+:279
peak_107	1620886	1621358	473	161	3623	5.90555e-07	1.31812	3.81575e-05	intergenic	PA14_RS07540:NC_008463.1:1621282-1622319:+:236
peak_108	1650702	1650960	259	118	2781	2.16516e-13	1.48024	2.88304e-11	PA14_RS07655:CDS	PA14_RS07660:NC_008463.1:1650990-1651715:+:171
peak_109	1744009	1744708	700	377	5903	1.17598e-18	1.58836	2.30653e-16	PA14_RS08100:CDS	PA14_RS08100:NC_008463.1:1742308-1744455:-:71
peak_110	1747624	1748457	834	284	6060	4.65447e-15	1.51724	7.1425e-13	PA14_RS08130:CDS	PA14_RS08130:NC_008463.1:1747602-1747928:-:22
peak_111	1761804	1762791	988	503	6462	1.74442e-14	1.51447	2.56567e-12	PA14_RS08225:CDS	PA14_RS08225:NC_008463.1:1762113-1762463:+:-195
peak_112	1765823	1766284	462	257	3312	1.12269e-11	1.45002	1.29548e-09	PA14_RS08240:CDS	PA14_RS08245:NC_008463.1:1766195-1766671:+:116
peak_113	1766662	1767817	1156	231	7211	6.17561e-14	1.50238	8.69741e-12	intergenic	PA14_RS08245:NC_008463.1:1766195-1766671:+:-699
peak_114	1774278	1774512	235	148	2448	2.64423e-08	1.35681	2.07439e-06	intergenic	PA14_RS08280:NC_008463.1:1773860-1774207:-:-219
peak_115	1786292	1786632	341	192	3233	4.06219e-14	1.50641	5.80978e-12	PA14_RS08345:CDS	PA14_RS08345:NC_008463.1:1786415-1787239:+:-70
peak_116	1786873	1787389	517	108	4315	0.000805453	1.19707	0.0264771	PA14_RS08345:CDS	PA14_RS08345:NC_008463.1:1786415-1787239:+:-567
peak_117	1816744	1816978	235	60	2341	1.57605e-05	1.26834	0.000787825	intergenic	PA14_RS08450:NC_008463.1:1809617-1816675:-:-129
peak_118	1836588	1837208	621	247	5272	2.80724e-08	1.35471	2.19892e-06	PA14_RS08540:CDS	PA14_RS08540:NC_008463.1:1836543-1836998:-:165
peak_119	1840133	1840366	234	153	2489	2.23239e-08	1.35132	1.77689e-06	intergenic	PA14_RS08550:NC_008463.1:1840369-1840677:+:84
peak_120	1841517	1842011	495	267	4648	2.83903e-28	1.72464	7.77714e-26	intergenic	PA14_RS08565:NC_008463.1:1842061-1844055:+:278
peak_121	1848388	1848676	289	104	2728	7.35512e-11	1.42988	7.85706e-09	PA14_RS08595:CDS	PA14_RS08595:NC_008463.1:1848101-1849789:+:-392
peak_122	1859510	1859852	343	87	5191	5.12519e-05	1.19262	0.00231004	PA14_RS08625:CDS	PA14_RS08625:NC_008463.1:1858574-1860640:+:-1024
peak_123	1861615	1863747	2133	231	12413	3.39367e-18	1.591	6.48844e-16	PA14_RS30240:CDS	PA14_RS30240:NC_008463.1:1861462-1862318:+:-385
peak_124	1900067	1900562	496	245	6121	0	5.29084	0	intergenic	PA14_RS08825:NC_008463.1:1899826-1900305:+:-487
peak_125	1920539	1920947	409	230	2997	2.01368e-15	1.53461	3.17673e-13	intergenic	PA14_RS08930:NC_008463.1:1920384-1920692:-:-77
peak_126	1921334	1921775	442	111	3201	1.41589e-13	1.49433	1.93638e-11	intergenic	PA14_RS08930:NC_008463.1:1920384-1920692:-:-753
peak_127	1924300	1930201	5902	4877	34315	2.26225e-24	1.70378	5.67283e-22	PA14_RS08965:CDS	PA14_RS08960:NC_008463.1:1927460-1928419:-:-758
peak_128	1930937	1935148	4212	2763	25241	1.96381e-48	2.0542	8.63456e-46	PA14_RS30265:CDS	PA14_RS30265:NC_008463.1:1933020-1933820:-:122
peak_129	1935683	1939567	3885	498	23144	1.93513e-23	1.68766	4.72857e-21	intergenic	PA14_RS30275:NC_008463.1:1935907-1936104:-:-77
peak_130	1960022	1960441	420	294	3477	7.06285e-09	1.37752	6.03615e-07	intergenic	PA14_RS09120:NC_008463.1:1959439-1960278:-:-38
peak_131	1990978	1991349	372	181	3829	1.19897e-58	2.15895	7.77088e-56	PA14_RS09300:CDS	PA14_RS30295:NC_008463.1:1991839-1992119:+:681
peak_132	2020002	2020348	347	191	3261	1.25641e-45	2.01795	5.00876e-43	PA14_RS09430:CDS	PA14_RS09430:NC_008463.1:2019858-2020967:+:-336
peak_133	2023881	2024112	232	65	2306	6.75927e-05	1.24863	0.00296777	intergenic	PA14_RS09445:NC_008463.1:2024157-2025836:+:212
peak_134	2027552	2030825	3274	2038	18252	2.26225e-24	1.70378	5.67283e-22	PA14_RS09470:CDS	PA14_RS09470:NC_008463.1:2029301-2030569:+:-290
peak_135	2031200	2032480	1281	291	7679	1.89139e-19	1.61516	3.89215e-17	PA14_RS09475:CDS	PA14_RS09480:NC_008463.1:2031887-2033236:+:397
peak_136	2032728	2033501	774	60	4788	1.70942e-07	1.33724	1.20754e-05	PA14_RS09480:CDS	PA14_RS29910:NC_008463.1:2033233-2034075:+:446
peak_137	2034463	2040137	5675	2363	31299	2.66557e-14	1.51044	3.86403e-12	PA14_RS09490:CDS	PA14_RS09490:NC_008463.1:2036366-2038018:+:-461
peak_138	2040885	2041345	461	424	3223	3.09507e-06	1.29696	0.000178493	intergenic	PA14_RS09500:NC_008463.1:2041610-2043607:+:302
peak_139	2084755	2084999	245	129	2424	7.06285e-09	1.37752	6.03615e-07	gspE:CDS	gspE:NC_008463.1:2084868-2086376:+:-17
peak_140	2236429	2237173	745	576	4906	3.14956e-10	1.41377	3.15036e-08	intergenic	PA14_RS10370:NC_008463.1:2237024-2237980:+:20
peak_141	2422585	2423426	842	362	5072	4.94584e-08	1.35335	3.77468e-06	PA14_RS11350:CDS	PA14_RS11355:NC_008463.1:2423812-2424852:+:866
peak_142	2473809	2474054	246	105	2145	2.19842e-10	1.4178	2.23805e-08	ihfA:CDS	ihfA:NC_008463.1:2473859-2474161:+:-56
peak_143	2476475	2478225	1751	1447	9225	1.29051e-09	1.39766	1.20612e-07	PA14_RS11720:CDS	PA14_RS30355:NC_008463.1:2478626-2478855:+:705
peak_144	2478748	2479045	298	222	2290	1.33872e-06	1.30905	8.21751e-05	intergenic	PA14_RS30360:NC_008463.1:2478975-2479136:+:6
peak_145	2614847	2615169	323	107	2618	3.14956e-10	1.41377	3.15036e-08	intergenic	PA14_RS12305:NC_008463.1:2615108-2616364:+:155
peak_146	2615903	2616161	259	120	2476	2.17906e-16	1.55475	3.67866e-14	PA14_RS12305:CDS	cspD:NC_008463.1:2616438-2616710:-:689
peak_147	2722065	2722414	350	155	2430	2.40082e-11	1.44197	2.68553e-09	PA14_RS12815:CDS	PA14_RS12820:NC_008463.1:2722503-2722844:+:284
peak_148	2848186	2848733	548	141	4944	3.27499e-08	1.34655	2.55423e-06	PA14_RS13365:CDS	PA14_RS13370:NC_008463.1:2848568-2864206:+:242
peak_149	2856444	2856722	279	234	3345	1.10627e-06	1.28526	6.8451e-05	PA14_RS13370:CDS	PA14_RS13370:NC_008463.1:2848568-2864206:+:-8111
peak_150	3175748	3176150	403	235	6031	2.89421e-09	1.29891	2.57893e-07	PA14_RS14515:CDS	PA14_RS14515:NC_008463.1:3175803-3176147:-:166
peak_151	3176671	3177294	624	421	7788	2.25611e-10	1.33995	2.2707e-08	PA14_RS14525:CDS	PA14_RS14525:NC_008463.1:3176984-3177220:-:130
peak_152	3556741	3557839	1099	597	9089	2.98676e-06	1.28204	0.000172524	PA14_RS16175:CDS	PA14_RS16170:NC_008463.1:3556129-3556965:-:-373
peak_153	3558406	3559122	717	320	6181	1.70428e-08	1.35507	1.38045e-06	PA14_RS16175:CDS	PA14_RS16175:NC_008463.1:3556979-3558862:-:138
peak_154	4000175	4000420	246	138	2927	2.41913e-07	1.32169	1.65817e-05	PA14_RS18245:CDS	PA14_RS18245:NC_008463.1:4000090-4000608:+:-224
peak_155	4010015	4010265	251	23	2341	6.75927e-05	1.24863	0.00296777	moaA:CDS	moaA:NC_008463.1:4009092-4010087:-:51
peak_156	4048380	4048631	252	108	2269	7.41208e-15	1.52252	1.12189e-12	intergenic	PA14_RS18475:NC_008463.1:4048496-4049182:+:9
peak_157	4082976	4083327	352	167	3078	2.41385e-31	1.81656	7.01989e-29	PA14_RS18640:CDS	PA14_RS18640:NC_008463.1:4082311-4084263:+:-833
peak_158	4085063	4085620	558	174	3825	4.81837e-13	1.48224	6.28912e-11	PA14_RS18650:CDS	PA14_RS18650:NC_008463.1:4085107-4085349:+:-131
peak_159	4105095	4105691	597	247	5016	1.72771e-38	1.92128	5.78376e-36	PA14_RS30700:CDS	PA14_RS30700:NC_008463.1:4105311-4105544:-:204
peak_160	4133010	4133864	855	439	5218	7.54519e-07	1.3171	4.82781e-05	intergenic	PA14_RS18860:NC_008463.1:4133700-4134770:-:1323
peak_161	4134109	4134834	726	431	4514	9.36332e-14	1.49836	1.29963e-11	PA14_RS18860:CDS	PA14_RS18860:NC_008463.1:4133700-4134770:-:232
peak_162	4177247	4177919	673	329	12102	0	15.0399	0	intergenic	PA14_RS19060:NC_008463.1:4177014-4177472:-:-104
peak_163	4278657	4279053	397	258	2956	0.000268244	1.22446	0.0101662	PA14_RS19535:CDS;PA14_RS30745:CDS	PA14_RS19535:NC_008463.1:4277525-4278964:-:51
peak_164	4345841	4346134	294	103	2481	7.64522e-12	1.45405	8.96809e-10	PA14_RS19850:CDS	PA14_RS19850:NC_008463.1:4345187-4346203:-:261
peak_165	4353597	4354308	712	425	4386	1.64396e-11	1.44599	1.86651e-09	PA14_RS30760:CDS	PA14_RS30760:NC_008463.1:4353842-4354873:+:-181
peak_166	4354743	4355258	516	392	3102	1.17896e-05	1.27682	0.000608625	PA14_RS31160:CDS	PA14_RS31160:NC_008463.1:4354866-4355473:+:-270
peak_167	4368868	4369152	285	185	3070	4.81837e-13	1.48224	6.28912e-11	PA14_RS19965:CDS	PA14_RS19965:NC_008463.1:4365841-4369203:-:152
peak_168	4370874	4371231	358	121	3138	1.13862e-14	1.5185	1.69938e-12	PA14_RS19975:CDS	PA14_RS19975:NC_008463.1:4370648-4371325:-:332
peak_169	4371653	4372391	739	425	14504	0	17.2391	0	intergenic	PA14_RS19980:NC_008463.1:4371405-4372007:-:-71
peak_170	4381716	4381965	250	55	2112	4.16668e-05	1.25669	0.00191933	intergenic	PA14_RS20030:NC_008463.1:4381410-4381730:-:-41
peak_171	4399629	4400090	462	188	3301	1.82331e-09	1.39363	1.67583e-07	PA14_RS30770:CDS	PA14_RS30770:NC_008463.1:4399221-4401008:+:-597
peak_172	4400532	4400916	385	337	2734	1.77533e-06	1.30502	0.000106846	PA14_RS30770:CDS	PA14_RS20100:NC_008463.1:4401791-4402345:+:923
peak_173	4402459	4403234	776	404	4932	2.11033e-18	1.59502	4.08733e-16	PA14_RS30775:CDS	PA14_RS30775:NC_008463.1:4402698-4403159:-:298
peak_174	4404960	4405784	825	199	5926	4.81837e-13	1.48224	6.28912e-11	PA14_RS20105:CDS	PA14_RS20105:NC_008463.1:4403159-4405459:-:302
peak_175	4508514	4509001	488	248	6180	0	6.24278	0	intergenic	PA14_RS20610:NC_008463.1:4508849-4509091:+:88
peak_176	4523318	4523578	261	95	2642	5.07809e-11	1.43391	5.51391e-09	PA14_RS20675:CDS	PA14_RS20680:NC_008463.1:4523592-4524065:+:180
peak_177	4565372	4565715	344	176	3203	4.81316e-15	1.52655	7.38329e-13	PA14_RS20885:CDS	PA14_RS20885:NC_008463.1:4564368-4565960:-:414
peak_178	4574819	4576142	1324	188	8047	2.54724e-25	1.71989	6.55194e-23	PA14_RS20920:CDS	PA14_RS20920:NC_008463.1:4572629-4575148:-:143
peak_179	4576767	4577256	490	262	3884	3.89448e-32	1.82864	1.14667e-29	intergenic	PA14_RS20930:NC_008463.1:4576015-4576632:-:-397
peak_180	4585591	4587530	1940	933	11878	1.60092e-12	1.47016	1.99848e-10	intergenic	PA14_RS20985:NC_008463.1:4585653-4585871:-:-653
peak_181	4588272	4588810	539	184	4392	7.7448e-14	1.49973	1.07723e-11	PA14_RS21005:CDS	PA14_RS21010:NC_008463.1:4589000-4589455:+:545
peak_182	4603014	4603279	266	45	2557	2.31393e-07	1.33321	1.60376e-05	PA14_RS21090:CDS	PA14_RS21090:NC_008463.1:4601301-4603076:-:19
peak_183	4617794	4618180	387	177	3650	3.07397e-36	1.88239	9.81228e-34	PA14_RS21185:CDS	PA14_RS30805:NC_008463.1:4617583-4617747:-:-224
peak_184	4644522	4644985	464	254	6619	0	4.87437	0	intergenic	PA14_RS21315:NC_008463.1:4644338-4644697:-:-79
peak_185	4695657	4696019	363	260	2890	1.4713e-10	1.41867	1.5224e-08	PA14_RS21565:CDS	PA14_RS21565:NC_008463.1:4695869-4696135:+:-49
peak_186	4729434	4729981	548	62	3826	1.00649e-06	1.31308	6.30638e-05	PA14_RS21715:CDS	PA14_RS21720:NC_008463.1:4730156-4732348:+:661
peak_187	4737363	4737837	475	108	3854	6.99375e-06	1.28026	0.000376071	PA14_RS21750:CDS	PA14_RS21745:NC_008463.1:4736603-4737193:-:-278
peak_188	4738362	4738812	451	299	3951	1.62006e-12	1.46518	2.00295e-10	PA14_RS30825:CDS	PA14_RS21755:NC_008463.1:4738032-4738517:-:-144
peak_189	4749528	4750102	575	354	4402	8.70903e-18	1.58294	1.62091e-15	intergenic	ssrA:NC_008463.1:4749731-4750083:+:-152
peak_190	4752036	4752361	326	115	2640	0.000108325	1.24057	0.00453472	PA14_RS21820:CDS	PA14_RS30840:NC_008463.1:4752288-4753559:+:138
peak_191	4752623	4755662	3040	1553	17735	1.89139e-19	1.61516	3.89215e-17	intergenic	PA14_RS30850:NC_008463.1:4754190-4754795:+:15
peak_192	4756091	4757222	1132	1020	6924	9.83943e-09	1.37349	8.25182e-07	intergenic	PA14_RS21830:NC_008463.1:4757211-4757546:+:101
peak_193	4773806	4774277	472	128	3297	8.5369e-15	1.50465	1.27853e-12	intergenic	PA14_RS21925:NC_008463.1:4774171-4774398:+:238
peak_194	4803265	4803623	359	131	3312	1.45358e-17	1.57455	2.64314e-15	PA14_RS22050:CDS	putP:NC_008463.1:4801152-4802672:-:-724
peak_195	4810210	4810775	566	458	4742	4.43823e-07	1.32257	2.92624e-05	lon:CDS	lon:NC_008463.1:4809758-4812157:+:-911
peak_196	4825433	4826097	665	206	5052	2.65583e-08	1.35674	2.08315e-06	PA14_RS22145:CDS	PA14_RS22140:NC_008463.1:4824497-4825447:-:-192
peak_197	4829571	4829873	303	148	3144	9.25295e-10	1.39253	8.70903e-08	PA14_RS22170:CDS	PA14_RS22170:NC_008463.1:4829610-4830554:+:-110
peak_198	4860602	4860842	241	187	2224	4.49977e-10	1.40974	4.42558e-08	intergenic	PA14_RS30865:NC_008463.1:4860410-4860756:+:-380
peak_199	4873913	4874148	236	192	2210	0.000108325	1.24057	0.00453472	PA14_RS22375:CDS	PA14_RS22375:NC_008463.1:4872096-4875437:-:1334
peak_200	4874539	4874790	252	162	2402	1.33872e-06	1.30905	8.21751e-05	PA14_RS22375:CDS	PA14_RS22375:NC_008463.1:4872096-4875437:-:738
peak_201	4882496	4882811	316	236	2890	2.02666e-06	1.30016	0.000120157	PA14_RS22395:CDS	PA14_RS22395:NC_008463.1:4881162-4882919:-:189
peak_202	4886023	4886298	276	110	2677	4.20301e-07	1.32516	2.80221e-05	PA14_RS22410:CDS	PA14_RS22410:NC_008463.1:4885877-4886899:+:-257
peak_203	4899965	4900323	359	233	3330	1.34791e-10	1.42275	1.39685e-08	PA14_RS22485:CDS	PA14_RS22490:NC_008463.1:4900296-4900829:+:99
peak_204	4916744	4917585	842	262	6103	3.22574e-16	1.54127	5.3791e-14	PA14_RS22570:CDS	PA14_RS22565:NC_008463.1:4915106-4916740:-:-266
peak_205	4932149	4932390	242	102	2482	3.06733e-07	1.3171	2.08708e-05	intergenic	PA14_RS22580:NC_008463.1:4930632-4931810:-:-441
peak_206	4952148	4952801	654	499	5530	1.63882e-72	2.33615	2.00147e-69	intergenic	rrf:NC_008463.1:4952028-4952143:-:-504
peak_207	4953070	4957616	4547	931	39035	6.53401e-88	2.18934	1.41821e-84	intergenic	PA14_RS22685:NC_008463.1:4952274-4955178:-:1179
peak_208	4983424	4984039	616	494	4479	3.62978e-06	1.28861	0.000205769	intergenic	PA14_RS22780:NC_008463.1:4983977-4984804:+:60
peak_209	5017970	5018474	505	358	4601	6.12054e-29	1.7333	1.6957e-26	PA14_RS22935:CDS	PA14_RS22935:NC_008463.1:5018035-5018418:-:92
peak_210	5049199	5049480	282	138	3153	2.38798e-13	1.46454	3.17614e-11	PA14_RS23095:CDS	PA14_RS23090:NC_008463.1:5048269-5048511:-:-826
peak_211	5057143	5057421	279	228	2892	1.16142e-05	1.26566	0.000600026	PA14_RS23140:CDS	PA14_RS23140:NC_008463.1:5057249-5057830:+:-123
peak_212	5060847	5061154	308	259	3163	5.45218e-07	1.3075	3.56829e-05	PA14_RS23155:CDS	PA14_RS23150:NC_008463.1:5060075-5060977:-:-129
peak_213	5077843	5078194	352	145	3523	2.60375e-19	1.59889	5.30115e-17	PA14_RS23230:CDS	PA14_RS23230:NC_008463.1:5077679-5078062:-:76
peak_214	5085420	5085802	383	166	3654	5.97283e-08	1.34209	4.48942e-06	PA14_RS23275:CDS	PA14_RS23270:NC_008463.1:5084536-5085537:-:-49
peak_215	5102652	5102930	279	27	2736	9.59312e-06	1.27493	0.000500276	PA14_RS23345:CDS	PA14_RS23345:NC_008463.1:5101834-5102745:-:68
peak_216	5119186	5119590	405	165	3665	6.22171e-06	1.27546	0.000337567	PA14_RS23420:CDS	PA14_RS23415:NC_008463.1:5118188-5119129:-:-222
peak_217	5138872	5139105	234	115	2481	1.09441e-05	1.27269	0.000566957	PA14_RS23525:CDS	PA14_RS23525:NC_008463.1:5138285-5140186:-:1201
peak_218	5152385	5153034	650	242	6796	0	4.94976	0	intergenic	PA14_RS23595:NC_008463.1:5151673-5152482:-:-145
peak_219	5157773	5158612	840	151	6454	9.96598e-10	1.39089	9.36462e-08	PA14_RS23625:CDS	raiA:NC_008463.1:5158032-5158340:+:109
peak_220	5159286	5159655	370	229	3599	1.15995e-10	1.41461	1.2049e-08	PA14_RS23640:CDS	PA14_RS23645:NC_008463.1:5159710-5159982:+:196
peak_221	5193642	5193877	236	76	3185	5.06279e-09	1.34815	4.39967e-07	PA14_RS23785:CDS	PA14_RS23785:NC_008463.1:5192561-5193829:-:113
peak_222	5200399	5200926	528	229	5582	6.70996e-27	1.71026	1.78817e-24	intergenic	PA14_RS23815:NC_008463.1:5200657-5202258:+:30
peak_223	5230989	5231555	567	384	4884	6.38852e-13	1.46839	8.22849e-11	PA14_RS23930:CDS	PA14_RS23930:NC_008463.1:5229197-5231452:-:81
peak_224	5232790	5234670	1881	862	13117	1.93513e-23	1.68766	4.72857e-21	PA14_RS30890:CDS	PA14_RS23945:NC_008463.1:5232749-5233456:-:-196
peak_225	5236135	5237150	1016	216	7148	7.12984e-20	1.61595	1.49187e-17	PA14_RS23960:CDS	PA14_RS23960:NC_008463.1:5235986-5237203:+:-366
peak_226	5244164	5244400	237	103	2642	1.24371e-09	1.38094	1.16311e-07	PA14_RS24020:CDS	PA14_RS24020:NC_008463.1:5243628-5244719:-:454
peak_227	5249202	5250424	1223	895	9783	1.94482e-21	1.63142	4.40646e-19	PA14_RS24030:CDS	PA14_RS24035:NC_008463.1:5251580-5252446:+:1484
peak_228	5257855	5258262	408	273	3455	4.06219e-14	1.50641	5.80978e-12	PA14_RS24080:CDS	PA14_RS24085:NC_008463.1:5258160-5258417:+:33
peak_229	5270006	5270813	808	386	5757	2.21279e-17	1.57488	4.01107e-15	PA14_RS30910:CDS	PA14_RS30910:NC_008463.1:5270173-5270643:+:-220
peak_230	5274765	5277342	2578	1480	17271	4.41459e-31	1.81253	1.27697e-28	PA14_RS24170:CDS	PA14_RS24170:NC_008463.1:5275324-5276820:+:-922
peak_231	5288386	5288707	322	286	2743	0.000214823	1.22849	0.00834584	intergenic	PA14_RS24230:NC_008463.1:5289000-5289566:+:329
peak_232	5289046	5290074	1029	723	6895	1.60092e-12	1.47016	1.99848e-10	intergenic	PA14_RS24235:NC_008463.1:5290278-5290766:+:510
peak_233	5290888	5292191	1304	425	9320	2.26225e-24	1.70378	5.67283e-22	PA14_RS24240:CDS	PA14_RS30925:NC_008463.1:5291442-5291720:+:130
peak_234	5299367	5301347	1981	1864	13134	1.5775e-26	1.74003	4.1735e-24	PA14_RS30935:CDS	PA14_RS30935:NC_008463.1:5301173-5301439:+:-59
peak_235	5302651	5307133	4483	3391	29124	2.89128e-27	1.75211	7.77428e-25	PA14_RS30950:CDS	PA14_RS24305:NC_008463.1:5305003-5305668:-:-374
peak_236	5307373	5307630	258	178	2609	8.79589e-17	1.5628	1.52911e-14	PA14_RS24315:CDS	PA14_RS24315:NC_008463.1:5307321-5308010:+:-231
peak_237	5321893	5322161	269	96	2703	1.32846e-06	1.30479	8.15755e-05	PA14_RS24385:CDS	PA14_RS24385:NC_008463.1:5320295-5323549:-:1562
peak_238	5323241	5324233	993	473	7683	2.83727e-29	1.78433	7.92063e-27	PA14_RS24390:CDS	PA14_RS24385:NC_008463.1:5320295-5323549:-:-165
peak_239	5330029	5331901	1873	613	13771	1.29924e-23	1.67172	3.18127e-21	intergenic	PA14_RS24410:NC_008463.1:5330966-5331166:-:526
peak_240	5340567	5340888	322	153	3007	5.34367e-16	1.54669	8.78942e-14	PA14_RS24470:CDS	PA14_RS24470:NC_008463.1:5340388-5340933:+:-333
peak_241	5344057	5344339	283	186	2723	2.53746e-05	1.26474	0.00122535	PA14_RS24495:CDS	PA14_RS24495:NC_008463.1:5344126-5344467:+:-118
peak_242	5345547	5346659	1113	695	8243	9.44322e-23	1.67558	2.25975e-20	PA14_RS30960:CDS	PA14_RS30960:NC_008463.1:5346001-5346345:-:105
peak_243	5347479	5348196	718	247	5200	1.06243e-10	1.42585	1.11648e-08	PA14_RS30965:CDS	PA14_RS30965:NC_008463.1:5347532-5347834:+:-195
peak_244	5352353	5354588	2236	904	14313	6.64676e-24	1.69572	1.64592e-21	PA14_RS30970:CDS	PA14_RS30970:NC_008463.1:5352790-5353305:+:-468
peak_245	5355435	5356188	754	118	5606	2.5688e-09	1.3896	2.31787e-07	intergenic	PA14_RS24530:NC_008463.1:5354756-5355289:-:-264
peak_246	5372638	5375244	2607	223	18517	1.20659e-126	2.85977	3.2276e-123	PA14_RS24620:CDS	PA14_RS24625:NC_008463.1:5373154-5376630:+:294
peak_247	5375706	5376065	360	229	3273	1.52683e-05	1.2728	0.000771383	PA14_RS24625:CDS	PA14_RS24630:NC_008463.1:5376633-5376959:+:699
peak_248	5380026	5380419	394	202	3848	1.90305e-38	1.90218	6.35697e-36	PA14_RS24655:CDS	PA14_RS24650:NC_008463.1:5378913-5379422:-:-806
peak_249	5382135	5382404	270	122	2553	2.14664e-12	1.45111	2.64314e-10	intergenic	PA14_RS24655:NC_008463.1:5379415-5382246:-:-11
peak_250	5389073	5389393	321	166	3002	1.34812e-07	1.32696	9.59445e-06	intergenic	PA14_RS24700:NC_008463.1:5389330-5390298:+:92
peak_251	5398231	5398487	257	90	3055	8.85686e-09	1.34419	7.44526e-07	PA14_RS24740:CDS	PA14_RS24740:NC_008463.1:5398072-5398398:-:79
peak_252	5436203	5436446	244	177	2658	8.57314e-06	1.26977	0.000453785	PA14_RS24895:CDS	PA14_RS24890:NC_008463.1:5435993-5436196:-:-184
peak_253	5444055	5444292	238	114	2547	1.94702e-09	1.37635	1.76852e-07	PA14_RS24930:CDS	PA14_RS24930:NC_008463.1:5442643-5444184:-:17
peak_254	5445310	5445541	232	120	2806	7.9873e-11	1.40777	8.43218e-09	PA14_RS24945:CDS	PA14_RS24945:NC_008463.1:5445230-5446006:-:578
peak_255	5475107	5475466	360	171	3622	2.27196e-21	1.60905	5.11423e-19	intergenic	PA14_RS25045:NC_008463.1:5474607-5475221:-:-57
peak_256	5516993	5517271	279	131	3137	2.08022e-09	1.36655	1.88677e-07	PA14_RS25270:CDS	PA14_RS25275:NC_008463.1:5517418-5518065:-:943
peak_257	5536044	5541699	5656	4611	46780	1.24145e-94	2.56039	2.97625e-91	intergenic	PA14_RS25375:NC_008463.1:5539649-5541192:-:539
peak_258	5603954	5604719	766	349	6446	5.1619e-41	1.9258	1.82066e-38	PA14_RS25675:CDS	PA14_RS25670:NC_008463.1:5604184-5604269:-:-34
peak_259	5609575	5609863	289	68	2817	8.84341e-07	1.30074	5.56852e-05	intergenic	hflB:NC_008463.1:5607711-5609630:-:-13
peak_260	5616801	5617141	341	305	3329	6.76955e-07	1.29885	4.34971e-05	PA14_RS25735:CDS	PA14_RS25730:NC_008463.1:5615696-5616832:-:-274
peak_261	5656089	5656831	743	586	6747	1.88947e-22	1.60933	4.45687e-20	intergenic	PA14_RS25940:NC_008463.1:5655635-5656435:-:-240
peak_262	5689138	5689637	500	439	4832	3.52752e-11	1.40237	3.85345e-09	PA14_RS26100:CDS	PA14_RS26095:NC_008463.1:5688991-5689209:-:-368
peak_263	5692100	5692350	251	139	3035	8.36296e-11	1.39232	8.82429e-09	lpdA:CDS	lpdA:NC_008463.1:5690963-5692366:-:129
peak_264	5705467	5705853	387	284	4442	5.07715e-06	1.25654	0.000280834	PA14_RS26175:CDS	PA14_RS26170:NC_008463.1:5704768-5705304:-:-447
peak_265	5706587	5707040	454	281	4469	6.1437e-07	1.29148	3.96388e-05	PA14_RS26180:CDS	PA14_RS26180:NC_008463.1:5706731-5708359:+:-138
peak_266	5723549	5723852	304	146	3568	0.000366117	1.19409	0.0133297	PA14_RS26245:CDS	PA14_RS26245:NC_008463.1:5722815-5725643:+:-881
peak_267	5742289	5742562	274	119	3214	9.11696e-08	1.31748	6.69545e-06	PA14_RS26335:CDS	PA14_RS26335:NC_008463.1:5741612-5742877:+:-797
peak_268	5744502	5744746	245	69	2872	8.1126e-09	1.34532	6.83518e-07	PA14_RS26350:CDS	PA14_RS26350:NC_008463.1:5744232-5744576:+:-340
peak_269	5784348	5784742	395	104	3731	2.58994e-11	1.41156	2.86702e-09	PA14_RS26535:CDS	PA14_RS26535:NC_008463.1:5783356-5784480:-:30
peak_270	5816020	5816446	427	348	3837	6.20098e-08	1.33148	4.65479e-06	PA14_RS26685:CDS	PA14_RS26680:NC_008463.1:5816026-5816211:-:-157
peak_271	5817231	5817489	259	92	2709	2.33265e-05	1.25185	0.00113131	hflK:CDS	PA14_RS26685:NC_008463.1:5816307-5817176:-:-147
peak_272	5818031	5818470	440	145	4726	4.45533e-08	1.3138	3.41114e-06	hflK:CDS	hflK:NC_008463.1:5817176-5818378:-:204
peak_273	5821192	5821439	248	175	2873	9.19772e-06	1.25756	0.000480507	PA14_RS26710:CDS	PA14_RS26705:NC_008463.1:5820141-5821112:-:-255
peak_274	5920330	5920578	249	122	3085	9.47589e-09	1.3367	7.95298e-07	PA14_RS27090:CDS	PA14_RS27095:NC_008463.1:5920919-5924275:+:468
peak_275	5928775	5929206	432	122	4929	1.78078e-07	1.30059	1.24463e-05	intergenic	PA14_RS27120:NC_008463.1:5928981-5929796:+:85
peak_276	5950370	5950700	331	210	3561	1.17033e-12	1.44662	1.46768e-10	PA14_RS27200:CDS	PA14_RS27195:NC_008463.1:5949823-5950446:-:-134
peak_277	5996044	5999587	3544	2864	25306	9.66852e-29	1.72418	2.66772e-26	PA14_RS31055:CDS	PA14_RS27420:NC_008463.1:5997741-5998610:-:-298
peak_278	6011970	6012236	267	86	3191	3.05823e-09	1.35182	2.72195e-07	proY:CDS	proY:NC_008463.1:6010690-6012093:-:39
peak_279	6060052	6060350	299	172	3419	2.16466e-11	1.40315	2.42544e-09	PA14_RS27675:CDS	PA14_RS27675:NC_008463.1:6059863-6060609:-:387
peak_280	6093222	6093463	242	131	3253	4.82503e-06	1.25326	0.000267528	arcD:CDS	arcD:NC_008463.1:6093086-6094534:+:-268
peak_281	6163038	6163272	235	28	3434	8.2448e-06	1.23789	0.00043725	PA14_RS28165:CDS	PA14_RS28165:NC_008463.1:6162042-6163115:-:51
peak_282	6172340	6172683	344	163	3469	2.95842e-07	1.30552	2.01498e-05	intergenic	rho:NC_008463.1:6171078-6172337:-:-166
peak_283	6175684	6175966	283	93	3553	2.54425e-15	1.47382	3.96643e-13	ppk1:CDS	ppk1:NC_008463.1:6174599-6176809:-:1034
peak_284	6177673	6178021	349	250	3951	8.323e-09	1.33734	7.00793e-07	intergenic	PA14_RS28220:NC_008463.1:6176827-6177840:-:-83
peak_285	6193161	6193486	326	251	3700	4.11282e-08	1.31664	3.15617e-06	PA14_RS28305:CDS	PA14_RS28305:NC_008463.1:6192956-6193711:-:301
peak_286	6200006	6200702	697	505	5696	3.27047e-07	1.29854	2.19842e-05	PA14_RS28335:CDS	PA14_RS28330:NC_008463.1:6198335-6199408:-:-1103
peak_287	6276248	6276507	260	126	2987	2.39574e-12	1.42469	2.92099e-10	PA14_RS28680:CDS	PA14_RS28675:NC_008463.1:6275878-6276249:-:-125
peak_288	6311305	6311581	277	92	3150	2.34024e-09	1.36506	2.11661e-07	PA14_RS28855:CDS	PA14_RS28850:NC_008463.1:6308675-6310708:-:-689
peak_289	6312554	6318105	5552	885	46750	8.43141e-77	2.25303	1.22767e-73	intergenic	rrf:NC_008463.1:6312506-6312621:-:-818
peak_290	6357949	6358372	424	97	5203	1.44311e-11	1.374	1.64172e-09	intergenic	PA14_RS29080:NC_008463.1:6357465-6358025:-:-21
peak_291	6408119	6409107	989	686	9663	2.14847e-41	1.84406	7.63502e-39	PA14_RS29275:CDS	PA14_RS29275:NC_008463.1:6408629-6408832:+:-177
peak_292	6451517	6451754	238	111	3316	9.54333e-16	1.46972	1.53285e-13	PA14_RS29480:CDS	PA14_RS29475:NC_008463.1:6450236-6450829:-:-799
peak_293	6459313	6459703	391	203	4192	7.19068e-10	1.35839	6.86831e-08	PA14_RS29515:CDS	PA14_RS29515:NC_008463.1:6459514-6459804:+:-3
peak_294	6460784	6461029	246	88	2820	2.37629e-10	1.35908	2.38985e-08	intergenic	PA14_RS29520:NC_008463.1:6459838-6460788:+:-1035
peak_295	6525925	6526186	262	148	2983	6.00579e-06	1.2667	0.000326407	PA14_RS29835:CDS	PA14_RS29830:NC_008463.1:6525415-6525951:-:-122
peak_296	6527974	6528472	499	364	4560	1.38647e-09	1.3671	1.2818e-07	PA14_RS29855:CDS	PA14_RS29850:NC_008463.1:6527684-6528064:-:-274
peak_297	6532296	6532655	360	210	3576	1.19072e-20	1.58765	2.59669e-18	PA14_RS31120:CDS	PA14_RS29870:NC_008463.1:6530561-6532453:-:-53
